# Supplementary material for: Systematics and Phylogenetic Placement of Panicum L. Species within the Melinidinae Based on Morphological, Anatomical, and Molecular Data (Poaceae, Panicoideae, Paniceae)
Source: Plants (Basel). 2023 Jan 14;12(2):399. doi: 10.3390/plants12020399 (PMC10375907; doi:10.3390/plants12020399)
Supplement: Supplementary file 1 [file plants-12-00399-s001.zip]

Archive with 1 entries (1 files):
- plants-2119059 supplement final.pdf
